# Supplementary material for: The Role of the MntABC Transporter System in the Oxidative Stress Resistance of Deinococcus radiodurans
Source: Int J Mol Sci. 2025 Sep 26;26(19):9407. doi: 10.3390/ijms26199407 (PMC12524626; doi:10.3390/ijms26199407)
Supplement: Supplementary file 1 [file ijms-26-09407-s001.zip]

Archive with 1 entries (1 files):
- ijms-3857365-supplementary.pdf
